# Supplementary material for: Cancers in Agreement? Exploring the Cross-Talk of Cancer Metabolomic and Transcriptomic Landscapes Using Publicly Available Data
Source: Cancers (Basel). 2021 Jan 21;13(3):393. doi: 10.3390/cancers13030393 (PMC7865504; doi:10.3390/cancers13030393)
Supplement: Supplementary file 1 [file cancers-13-00393-s001.zip]

Archive with 5 entries (5 files):
- Code.zip
- Metabolomics.zip
- Pathway.zip
- Suplementary Table 1.csv
- Transcriptomics_most_variable_genes.zip
