# Supplementary material for: Cancers in Agreement? Exploring the Cross-Talk of Cancer Metabolomic and Transcriptomic Landscapes Using Publicly Available Data
Source: Cancers (Basel). 2021 Jan 21;13(3):393. doi: 10.3390/cancers13030393 (PMC7865504; doi:10.3390/cancers13030393)
Supplement: Supplementary file 1 [file cancers-13-00393-s001.zip › Suplementary Table 1.csv]

Metabolite	Co-occurence	Renal (Urine, PM21348635)	Liver (Serum, PM21518826)	Liver (Urine, PM21518826)	Lung (Tissue, PM23543897)	Prostate (Tissue, PM23543897)	Gastric (Plasma, PM29259332)	Breast (Plasma, PM31794572)	Breast (Tissue, ST000054)	Multiple myeloma (Tissue, ST000221)	Colorectal (Serum, ST000284)	Breast (Plasma, ST000355)	Breast (Serum, ST000356)	Lung (Tissue, ST000390)	Lung (Plasma, ST000396)
L-Threonine	13	X	X	X	X	X	X	X	X		X	X	X	X	X
Creatinine	12	X	X	X	X	X	X	X		X	X		X	X	X
L-Phenylalanine	12	X	X	X	X	X	X	X			X	X	X	X	X
L-Proline	12	X	X	X	X	X	X		X		X	X	X	X	X
L-Valine	12	X	X	X	X	X	X		X		X	X	X	X	X
Pyroglutamic acid	12	X	X	X	X	X		X	X		X	X	X	X	X
L-Aspartic acid	11	X	X	X	X	X	X				X	X	X	X	X
L-Leucine	11	X	X		X	X	X	X			X	X	X	X	X
L-Methionine	11	X	X	X	X	X	X				X	X	X	X	X
L-Serine	11	X		X	X	X	X		X		X	X	X	X	X
L-Tyrosine	11	X	X	X	X	X	X				X	X	X	X	X
D-Glucose	10	X			X	X	X	X			X	X	X	X	X
Glycine	10	X	X		X	X	X				X	X	X	X	X
Hypoxanthine	10	X	X	X	X	X		X			X	X	X	X
L-Carnitine	10	X	X	X	X	X	X	X			X	X	X
L-Glutamine	10	X	X		X	X	X				X	X	X	X	X
L-Histidine	10	X	X	X	X	X	X	X			X		X	X
Taurine	10		X	X	X	X	X			X	X		X	X	X
L-Lysine	10				X	X	X	X	X		X	X	X	X	X
L-Alanine	9	X			X	X	X				X	X	X	X	X
L-Glutamic acid	9	X	X		X	X			X		X	X	X	X
L-Kynurenine	9	X	X	X		X	X				X		X	X	X
L-Tryptophan	9	X	X		X			X			X	X	X	X	X
Uric acid	9	X		X	X			X			X	X	X	X	X
Ornithine	9		X		X	X	X				X	X	X	X	X
L-Asparagine	9			X	X	X	X				X	X	X	X	X
Citric acid	8	X			X	X			X			X	X	X	X
Creatine	8	X	X	X	X	X			X		X	X
L-Isoleucine	8	X			X	X			X			X	X	X	X
L-Lactic acid	8	X	X		X	X					X	X	X		X
Pyruvic acid	8	X	X	X	X						X	X	X		X
Succinic acid	8	X			X	X					X	X	X	X	X
Urea	8	X			X	X			X			X	X	X	X
Citrulline	8			X	X		X				X	X	X	X	X
Aminoadipic acid	7	X			X	X	X				X		X	X
Gluconic acid	7	X	X	X	X								X	X	X
L-Arginine	7		X		X	X	X				X	X	X
Myristic acid	7		X					X	X			X	X	X	X
Oleic acid	7		X						X	X		X	X	X	X
Palmitic acid	7		X					X	X			X	X	X	X
Pipecolic acid	7		X	X	X							X	X	X	X
Guanidoacetic acid	7			X	X	X					X	X		X	X
Uridine	7			X	X	X		X			X			X	X
3-Hydroxybutyric acid	6	X			X	X			X			X	X
Adenosine	6	X		X	X	X					X			X
Choline	6	X			X	X					X	X	X
D-Fructose	6	X									X	X	X	X	X
D-Glucuronic acid	6	X									X	X	X	X	X
Fumaric acid	6	X			X	X					X			X	X
Glycerol	6	X							X			X	X	X	X
Indoleacetic acid	6	X		X			X					X	X		X
L-Acetylcarnitine	6	X			X		X	X				X	X
Sorbitol	6	X		X					X		X	X		X
Xanthine	6	X		X	X						X			X	X
Betaine	6		X		X	X		X			X		X
Inosine	6		X		X	X					X			X	X
Stearic acid	6		X						X			X	X	X	X
Trimethylamine N-oxide	6		X	X	X						X	X	X
L-Cystine	6			X							X	X	X	X	X
2-Hydroxybutyric acid	6				X	X			X				X	X	X
Dodecanoic acid	6				X				X			X	X	X	X
L-Malic acid	6				X	X					X	X		X	X
4-Hydroxyproline	6						X				X	X	X	X	X
Benzoic acid	5	X							X			X		X	X
D-Xylitol	5	X										X	X	X	X
Glycerol 3-phosphate	5	X										X	X	X	X
Glycolic acid	5	X										X	X	X	X
Isocitric acid	5	X			X	X		X							X
L-Alpha-aminobutyric acid	5	X			X	X						X	X
L-Cysteine	5	X		X								X		X	X
L-Octanoylcarnitine	5	X					X	X				X	X
N-Acetyl-L-aspartic acid	5	X	X	X					X				X
Pseudouridine	5	X										X	X	X	X
Quinic acid	5	X		X								X		X	X
Sarcosine	5	X			X		X	X				X
Threonic acid	5	X										X	X	X	X
Pelargonic acid	5				X				X			X		X	X
Aminomalonic acid	5								X			X	X	X	X
Cholesterol	5								X			X	X	X	X
Heptadecanoic acid	5								X		X		X	X	X
Linoleic acid	5								X		X		X	X	X
Oxalic acid	5								X		X	X		X	X
Oxoglutaric acid	5								X		X	X	X	X
Glyceric acid	5										X	X	X	X	X
Adipic acid	4	X									X			X	X
D-Arabitol	4	X		X									X	X
D-Threitol	4	X										X		X	X
Dimethylglycine	4	X			X						X		X
Ethanolamine	4	X											X	X	X
Glutaric acid	4	X		X							X		X
Hippuric acid	4	X									X		X		X
Mannitol	4	X										X	X	X
Pantothenic acid	4	X								X	X			X
Ribitol	4	X							X			X		X
Uracil	4	X										X	X	X
Cytidine	4		X	X							X		X
Dihydrouracil	4		X	X									X	X
Glycocholic acid	4		X	X							X		X
5-Hydroxy-L-tryptophan	4			X			X				X	X
L-Homoserine	4			X								X	X	X
Hypotaurine	4			X	X	X						X
Nicotinic acid	4			X								X	X		X
Guanosine	4				X	X					X			X
Spermine	4				X	X	X			X
Putrescine	4					X	X						X	X
Spermidine	4					X	X			X				X
2-Aminobenzoic acid	4						X				X	X	X
Dodecanoylcarnitine	4						X	X				X	X
Methionine sulfoxide	4						X						X	X	X
Caprylic acid	4							X	X			X		X
Beta-Alanine	4											X	X	X	X
Capric acid	4											X	X	X	X
Ketoleucine	4											X	X	X	X
1-Methyladenosine	3	X			X						X
1-Methylnicotinamide	3	X			X			X
1,5-Anhydrosorbitol	3	X												X	X
Salicyluric acid	3	X									X				X
3-Aminoisobutanoic acid	3	X												X	X
3-Hydroxyisovaleric acid	3	X										X	X
3-Methylhistidine	3	X			X	X
Adenine	3	X		X										X
Alpha-N-Phenylacetyl-L-glutamine	3	X					X						X
cis-Aconitic acid	3	X				X					X
D-Mannose	3	X											X	X
D-Xylose	3	X										X			X
Erythritol	3	X												X	X
Proline betaine	3	X										X	X
Indolelactic acid	3	X												X	X
Indoxyl sulfate	3	X						X					X
Kynurenic acid	3	X					X				X
L-Arabinose	3	X											X	X
L-Fucose	3	X												X	X
Levoglucosan	3	X												X	X
myo-Inositol	3	X										X	X
N-Acetylneuraminate	3	X			X	X
N6-Acetyl-L-lysine	3	X			X							X
Orotic acid	3	X									X			X
Phosphate	3	X							X				X
S-Adenosylhomocysteine	3	X			X	X
Sucrose	3	X												X	X
Xanthosine	3	X									X			X
Xanthurenic acid	3	X					X				X
4-Aminophenol	3		X	X			X
Dopamine	3		X	X			X
Niacinamide	3		X								X			X
Oleamide	3		X					X					X
Pentadecanoic acid	3		X						X					X
5-Hydroxylysine	3			X								X	X
N-Acetylneuraminic acid	3			X								X	X
Thymine	3			X									X	X
3-Phosphoglyceric acid	3				X							X		X
O-Phosphoethanolamine	3				X	X								X
Glucose 6-phosphate	3				X							X		X
Histamine	3				X	X	X
Propionic acid	3				X						X		X
Triethanolamine	3				X	X								X
Glycerophosphocholine	3					X				X		X
5-Methoxytryptamine	3						X							X	X
Butyrylcarnitine	3						X					X	X
cis-5-Tetradecenoylcarnitine	3						X	X					X
Decanoylcarnitine	3						X					X	X
Hexanoylcarnitine	3						X					X	X
L-Palmitoylcarnitine	3						X	X				X
Linoleyl carnitine	3						X	X				X
3-Methyl-2-oxovaleric acid	3							X				X	X
Bilirubin	3							X				X	X
LysoPC(16:0)	3							X		X			X
Glycerol 1-octadecanoate	3								X				X	X
Maleimide	3								X			X		X
MG(16:0/0:0/0:0)	3								X				X	X
Palmitoleic acid	3								X			X			X
Salicylic acid	3								X				X		X
Shikimic acid	3								X		X			X
Cytosine	3									X	X		X
Phosphoric acid	3									X				X	X
Acetylglycine	3										X	X	X
Arachidonic acid	3											X	X	X
Elaidic acid	3											X	X		X
Alpha-Tocopherol	3												X	X	X
Cysteinylglycine	3												X	X	X
(S)-3-Hydroxyisobutyric acid	2	X											X
1-Methylxanthine	2	X											X
2-Furoylglycine	2	X											X
2-Hydroxyglutarate	2	X												X
3-Methylglutarylcarnitine	2	X					X
4-Hydroxybenzoic acid	2	X											X
4-Pyridoxic acid	2	X									X
5-Hydroxyindoleacetic acid	2	X										X
Ascorbic acid	2	X												X
Benzyl alcohol	2	X													X
Pyrocatechol sulfate	2	X						X
Citramalic acid	2	X													X
Symmetric dimethylarginine	2	X					X
Erythronic acid	2	X												X
Homovanillic acid	2	X									X
Hydroxyphenyllactic acid	2	X											X
N-Alpha-acetyllysine	2	X											X
N2,N2-Dimethylguanosine	2	X									X
p-Cresol sulfate	2	X						X
Phenyl hydrogen sulfate	2	X						X
Tiglylglycine	2	X										X
Tyramine	2	X		X
Vanillylmandelic acid	2	X	X
Deoxycholic acid	2		X									X
Docosahexaenoic acid	2		X					X
Homocysteine	2		X	X
Hydroquinone	2		X												X
Pyridoxal	2		X	X
Serotonin	2		X				X
Allantoin	2			X							X
Azelaic acid	2			X										X
Methylmalonic acid	2			X									X
N-Acetylserotonin	2			X			X
ADP	2				X	X
D-Alanyl-D-alanine	2				X								X
beta-Alanine	2				X	X
Diethanolamine	2				X	X
Dihydroxyacetone phosphate	2				X							X
4-Trimethylammoniobutanoic acid	2				X	X
Guanosine diphosphate	2				X	X
Phosphoenolpyruvic acid	2				X						X
Uridine 5'-monophosphate	2				X									X
1-Methylhistamine	2					X					X
Hydrocinnamic acid	2					X									X
Citicoline	2					X				X
Gamma-Aminobutyric acid	2					X							X
Phosphorylcholine	2					X							X
Carnosine	2						X					X
o-Tyrosine	2						X					X
Phenylethylamine	2						X							X
Propionylcarnitine	2						X					X
Stearoylcarnitine	2						X					X
Tetradecanoylcarnitine	2						X					X
Acetylcholine	2							X			X
Chenodeoxycholic acid glycine conjugate	2							X			X
LysoPC(16:1(9Z))	2							X					X
LysoPC(22:6(4Z,7Z,10Z,13Z,16Z,19Z))	2							X					X
2-Hydroxybenzaldehyde	2							X						X
Sphingosine 1-phosphate	2							X				X
Suberic acid	2							X					X
Arachidic acid	2								X					X
Behenic acid	2								X					X
Malic acid	2								X				X
Octadecanol	2								X					X
Succinic acid semialdehyde	2								X				X
Guanidinosuccinic acid	2									X			X
Adenosine monophosphate	2										X			X
Alpha-Linolenic acid	2										X				X
Glyceraldehyde 3-phosphate	2										X	X
Epinephrine	2										X	X
Erythrose	2										X	X
Glyceraldehyde	2										X	X
Inosinic acid	2										X			X
L-Cystathionine	2										X	X
Maleic acid	2										X	X
Oxalacetic acid	2										X	X
3-Hydroxypyridine	2											X	X
3-Pyridylacetic acid	2											X	X
3,6-Dioxa-2,7-disilaoctane, 2,2,4,7,7-pentamethyl-	2											X	X
4-Deoxyerythronic acid	2											X	X
5-Acetylamino-6-formylamino-3-methyluracil	2											X	X
Alpha-ketoisovaleric acid	2											X	X
Androstenedione	2											X	X
Benzaldehyde	2											X	X
Cadaverine	2											X	X
Caproic acid	2											X	X
Cyclohexanone	2											X	X
Cyclohexyloxy	2											X	X
D-Galactose	2											X	X
D-Ribose	2											X		X
Galactonic acid	2											X			X
Guanine	2											X		X
Indoleacrylic acid	2											X	X
L-Homocysteic acid	2											X	X
L-Sorbose	2											X	X
Methylguanidine	2											X	X
Phenylglyoxylic acid	2											X	X
Phenyllactic acid	2											X		X
Progesterone	2											X	X
Propylene glycol	2											X	X
Pyrrole-2-carboxylic acid	2											X			X
Rhamnose	2											X	X
Sphingosine	2											X	X
Succinyladenosine	2											X	X
Thiamine	2											X	X
4-Hydroxybutyric acid	2												X	X
D-Maltose	2												X	X
Trehalose	2												X	X
Acetophenone	2													X	X
D-Tagatose	2													X	X
Galactosylglycerol	2													X	X
Gamma-Tocopherol	2													X	X
Hydroxylamine	2													X	X
inositol allo-	2													X	X
inositol myo-	2													X	X
methanolphosphate	2													X	X
N-Methylalanine	2													X	X
Ribonic acid	2													X	X
1-Methylguanosine	1	X
1-Methylhistidine	1	X
Methylimidazoleacetic acid	1	X
1-Methyluric acid	1	X
1,7-Dimethyluric acid	1	X
2-Isopropylmalic acid	1	X
2-Methylbutyroylcarnitine	1	X
3-Dehydrocarnitine	1	X
3-Hydroxymethylglutaric acid	1	X
3-Hydroxyphenylacetic acid	1	X
3-Methylxanthine	1	X
4-Acetamidobutanoic acid	1	X
4-Androsten-3beta,17beta-diol disulfate	1	X
4-Guanidinobutanoic acid	1	X
4-Hydroxyhippuric acid	1	X
cis-4-Octenedioic acid	1	X
4-ureidobutyrate	1	X
4-Vinylphenol sulfate	1	X
5-Methylcytidine	1	X
5-Methylthioadenosine	1	X
7-Methylguanine	1	X
7-Methylxanthine	1	X
Acetylphosphate	1	X
Cyclic AMP	1	X
Alpha-Hydroxyisobutyric acid	1	X
Alpha-Lactose	1	X
andro steroid monosulfate 1	1	X
andro steroid monosulfate 2	1	X
Androsterone sulfate	1	X
Anserine	1	X
C-Glycosyltryptophan	1	X
Dihydrobiopterin	1	X
Galactitol	1	X
gamma-Glutamylisoleucine	1	X
gamma-Glutamylleucine	1	X
gamma-Glutamylthreonine	1	X
gamma-Glutamylvaline	1	X
Gentisic acid	1	X
Glucaric acid	1	X
Glutarylcarnitine	1	X
Glycocholenate sulfate	1	X
Glycylproline	1	X
Gulono-1,4-lactone	1	X
Homocitrulline	1	X
Quinol sulfate	1	X
hydroxyisovaleroyl carnitine	1	X
Imidazole lactate	1	X
Imidazoleacetic acid	1	X
Isobutyryl-L-carnitine	1	X
Isobutyrylglycine	1	X
itaconate (methylenesuccinate)	1	X
Malonylcarnitine	1	X
N-Acetylaspartylglutamic acid	1	X
N-Acetyl-L-phenylalanine	1	X
N-acetylarginine	1	X
N-Acetylasparagine	1	X
N-Acetylglucosamine 6-sulfate	1	X
N-Acetylglutamic acid	1	X
N-Acetylisoleucine	1	X
N-Acetylthreonine	1	X
2-Methylguanosine	1	X
N4-Acetylcytidine	1	X
N6-Carbamoyl-L-threonyladenosine	1	X
Neopterin	1	X
oxalate (ethanedioate)	1	X
p-Hydroxymandelic acid	1	X
p-Hydroxyphenylacetic acid	1	X
Paraxanthine	1	X
5alpha-Pregnan-3beta,20alpha-diol disulfate	1	X
Prolylhydroxyproline	1	X
Pyroglutamine	1	X
Quinolinic acid	1	X
scyllo-Inositol	1	X
Succinylcarnitine	1	X
Tartaric acid	1	X
Taurolithocholic acid 3-sulfate	1	X
Theobromine	1	X
tiglyl carnitine	1	X
trigonelline (N'-methylnicotinate)	1	X
Lenticin	1	X
Ureidopropionic acid	1	X
Urocanic acid	1	X
Vanillic acid	1	X
L-Xylonic acid	1	X
L-Xylulose	1	X
4-Hydroxyphenylpyruvic acid	1		X
Betaine anhydrous,L-Valine	1		X
Chenodeoxycholic acid	1		X
Cholic acid	1		X
Eicosapentaenoic acid	1		X
Glucuronic acid	1		X
Glycochenodeoxycholic acid	1		X
Lithocholic acid	1		X
Nervonic acid	1		X
Petroselinic acid	1		X
Taurocholic acid	1		X
L-Theanine	1		X
α-Alanine	1		X
Deoxycytidine	1			X
3-Indolelactic acid	1			X
Aminocaproic acid	1			X
Adrenosterone	1			X
Agmatine	1			X
Aldosterone	1			X
Cysteic acid	1			X
Diethylstilbestrol	1			X
Estriol	1			X
Fucose	1			X
Glucosamine	1			X
N-Acetyl-D-glucosamine	1			X
N-Acetylglutamine	1			X
Norepinephrine	1			X
Normetanephrine	1			X
Nα-Acetyl-L-lysine	1			X
Nτ-methyl-L-histidine	1			X
DL-O-Phosphoserine	1			X
4-Hydroxycinnamic acid	1			X
Pyridoxine Hydrochloride(B6)	1			X
Quinaldic acid	1			X
trans-Ferulic acid	1			X
Argininosuccinic acid	1				X
Adenosine triphosphate	1				X
Glycyl-glycine	1				X
Guanosine monophosphate	1				X
Isonicotinamide; Nicotinamide	1				X
N-Acetylmethionine	1				X
N8-Acetylspermidine	1				X
Ophthalmate	1				X
Phosphocreatine	1				X
D-Sedoheptulose 7-phosphate	1				X
Uridine diphosphate glucose	1				X
Oxidized glutathione	1					X
Hydroxyproline	1					X
N-Acetylputrescine	1					X
Nicotinamide; Isonicotinamide	1					X
D-Ribulose 5-phosphate	1					X
(+/-)-erythro-Isoleucine	1						X
(3-(2-HYDROXYETHYL)-INDOLEACETONITRILE)	1						X
1H-Indole-3-acetamide	1						X
3-Hydroxy-11Z-octadecenoylcarnitine	1						X
3-Hydroxy-9-hexadecenoylcarnitine	1						X
3-Hydroxy-cis-5-tetradecenoylcarnitine	1						X
3-Hydroxyanthranilic acid	1						X
3-Hydroxyhexadecanoylcarnitine	1						X
3-Indoleacetonitrile	1						X
3-Nitrotyrosine	1						X
3, 5-Tetradecadiencarnitine	1						X
4-CHLORO-KYNURENINE	1						X
4-Hydroxy-L-proline	1						X
9,12-Hexadecadienoylcarnitine	1						X
Acetyl-N-formyl-5-methoxykynurenamine	1						X
Asymmetric dimethylarginine	1						X
Butenylcarnitine	1						X
D-Glutamic acid	1						X
D-Tryptophan	1						X
9-Decenoylcarnitine	1						X
Dodecanedioylcarnitine	1						X
Elaidic carnitine	1						X
Glutaconylcarnitine	1						X
9-Hexadecenoylcarnitine	1						X
Hydroxybutyrylcarnitine	1						X
3-Hydroxyhexadecadienoylcarnitine	1						X
3-Hydroxyhexanoyl carnitine	1						X
Hydroxykynurenine	1						X
Hydroxypropionylcarnitine	1						X
Hydroxytetradecadienylcarnitine	1						X
Hydroxyvalerylcarnitine	1						X
L-Dopa	1						X
meta-Tyrosine	1						X
Melatonin	1						X
N-Acetylornithine	1						X
N'-Formylkynurenine	1						X
Nonanoylcarnitine	1						X
O-Acylcarnitine	1						X
Pimelylcarnitine	1						X
Propenoylcarnitine	1						X
Tiglylcarnitine	1						X
trans-2-Dodecenoylcarnitine	1						X
Tryptamine	1						X
Valerylcarnitine	1						X
13Z-Docosenamide	1							X
3-Methoxy-4-hydroxyphenylethyleneglycol sulfate	1							X
Cumanin	1							X
Glycoursodeoxycholic acid	1							X
Homocysteinesulfinic acid	1							X
LysoPC(14:0)	1							X
LysoPC(15:0)	1							X
LysoPC(17:0)	1							X
LysoPC(18:0)	1							X
LysoPC(18:1(9Z))	1							X
LysoPC(18:2(9Z,12Z))	1							X
LysoPC(20:1(11Z))	1							X
LysoPC(O-16:0)	1							X
LysoPE (18:2)	1							X
LysoPE (22:6)	1							X
LysoPE(0:0/16:0)	1							X
LysoPE(0:0/18:1(11Z))	1							X
LysoPE(0:0/20:4(5Z,8Z,11Z,14Z))	1							X
Oxoadipic acid	1							X
Palmitic amide	1							X
PC(14:1(9Z)/22:2(13Z,16Z))	1							X
PC(18:0/14:0)	1							X
Pyrogallol-2-O-sulphate	1							X
Tauroursodeoxycholic acid	1							X
Trigonelline	1							X
Vaccenyl carnitine	1							X
beta-Hederin	1								X
aspartate minor	1								X
C08 IST	1								X
C09 IST	1								X
C10 IST	1								X
C12 IST	1								X
C14 IST	1								X
C16 IST	1								X
C18 IST	1								X
C20 IST	1								X
C22 IST	1								X
C24 IST	1								X
C26 IST	1								X
C28 IST	1								X
C30 IST	1								X
Chlorogenic acid	1								X
D-Pinitol	1								X
serine minor	1								X
threonine minor	1								X
trans-4-hydroxy-L-proline minor1	1								X
z dioctylphtalate	1								X
(-)-Folicanthine	1									X
(+/-)-Sulfobutanedioic acid	1									X
(11Z)-eicoseneoylcarnitine	1									X
(2R*,3R*)-1,2,3-Butanetriol	1									X
(3R,7R)-1,3,7-Octanetriol	1									X
(S)C(S)S-S-Methylcysteine sulfoxide	1									X
1-(14-methyl-pentadecanoyl)-2-(8-[3]-ladderane-octanyl)-sn-glycerol	1									X
1-(2-Hydroxyphenylamino)-1-deoxy-beta-D-gentiobioside 1,2-carbamate	1									X
1-(2E,6E-phytadienyl)-2-(2E,6E-phytadienyl)-sn-glycero-3-phosphocholine	1									X
1-(8-[3]-ladderane-octanyl)-2-(8-[3]-ladderane-octanyl)-sn-glycerol	1									X
1-[(2,5-Dimethylphenyl)azo]-2-naphthalenol	1									X
1-O-alpha-D-glucopyranosyl-(2-hexadecanoyloxy)-eicosan-1-ol	1									X
1,3-Octadiene	1									X
1,9-Nonanedithiol	1									X
1',2'-Dihydro-1,1'-dimethyl-2'-oxo-4,4'-bipyridinium(1+)	1									X
10-alpha-methoxy-9,10-dihydrolysergol	1									X
11-Chloro-8e,10e-undecadien-1-ol	1									X
12-Amino-dodecanoic acid	1									X
13-HDoHE	1									X
Hepoxilin A3	1									X
16:2-Glc-Cholesterol	1									X
2-(9R-(15Z-docosenoyloxy)-3-methyl-2Z-decenoyloxy)-ethanesulfonic acid	1									X
2-Angeloyl-9-(3-methyl-2E-pentenoyl)-2b,9a-dihydroxy-4Z,10(14)-oplopadien-3-one	1									X
2,4-Dodecadienoic acid pyrrolidide	1									X
2,6-Diamino-4-hydroxy-5-N-methylformamidopyrimidine	1									X
2,6-Diisopropylnaphthalene	1									X
22:2-Glc-Campesterol	1									X
24,24-difluoro-1alpha,25-dihydroxy-26,27-dimethyl-24a-homovitamin D3 / 24,24-difluoro-1alpha,25-dihydroxy-26,27-dimethyl-24a-homocholecalciferol	1									X
24,25-epoxy-cholesterol(d6)	1									X
27-nor-campestan-3beta,4beta,5alpha,6alpha,7beta,8beta,14alpha,15alpha,24-nonol	1									X
3-(4-Methyl-3-pentenyl)thiophene	1									X
3-Iodo-2E-acrylic acid	1									X
3'-N-Acetyl-4'-O-(10,12-octadecadienoyl)fusarochromanone	1									X
35S-Methylokadaic acid 7-hexadecanoate	1									X
3beta-Acetoxy-19alpha-hydroxy-12-ursene	1									X
5-Aminoimidazole	1									X
5-Ethynyl-5'-(1-propynyl)-2,2'-bithiophene	1									X
5,7,3',4',5'-Pentahydroxy-3,6,8-trimethoxyflavone	1									X
5'-(3',4'-Dihydroxyphenyl)-gamma-valerolactone sulfate	1									X
7-Chloro-6-demethylcepharadione B	1									X
8,8-Diethoxy-2,6-dimethyl-2-octanol	1									X
9,10,12,13-Tetrabromo-stearic acid	1									X
Acenocoumarol	1									X
Albanol B	1									X
alpha-D-Galactopyranuronosyl-(1->4)-alpha-D-galactopyranuronosyl-(1->4)-D-galacturonic acid	1									X
Apraclonidine	1									X
Araliacerebroside	1									X
Aripiprazole	1									X
Astaxanthin glucoside	1									X
Azorhodine 2G	1									X
Behenoylglycine	1									X
Blasticidin S	1									X
Bradykinin hydroxyproline	1									X
Brassilexin	1									X
C17 Sphinganine	1									X
Candesartan	1									X
Carbamic acid	1									X
Chloramphenicol	1									X
cholesta-5,7,8(14),22E-tetraen-3-one	1									X
Cholestanyl glucoside	1									X
Crasseride 2a	1									X
Cyclolinopeptide F	1									X
Cyclopassifloside VII	1									X
Cysteineglutathione disulfide	1									X
dapsone hydroxylamine	1									X
Dehydrocarpaine I	1									X
Delphinidin 3-(6-p-coumaroylglucoside)-5-[6-(malonyl)-4-(rhamnosyl)glucoside)]	1									X
Deterrol stearate	1									X
DG(15:0/0:0/15:0)	1									X
DG(16:0/0:0/16:0) (d5)	1									X
DG(17:0/0:0/17:0)	1									X
Didodecyl thiobispropanoate	1									X
Dihydro-2-methoxy-2-methyl-3(2H)-thiophenone	1									X
Dihydrozeatin-9-N-glucoside-O-glucoside	1									X
Ecabet	1									X
Echinasteroside C 15-O-sulfate	1									X
Emblicanin A	1									X
Enilconazole	1									X
erythro-6,8-Pentacosanediol	1									X
Erythrodiol 3-decanoate	1									X
Erythrohydrobupropion	1									X
ETF	1									X
Ethacrynic acid	1									X
Evasterioside C	1									X
Evasterioside E	1									X
Famprofazone	1									X
Fentanyl	1									X
Feruloylcholine	1									X
Finasteride	1									X
Fluorouracil	1									X
Fukiic acid	1									X
Furano[2'',3'':6,7]aurone	1									X
Ganglioside GA2 (d18:1/9Z-18:1)	1									X
Glucoconringiin	1									X
Glucohesperalin	1									X
Glycerol 1-(5-hydroxydodecanoate)	1									X
Glycerol triundecanoate	1									X
Guanabenz	1									X
Guanosine triphosphate adenosine	1									X
Heterophylliin F	1									X
Hydralazine acetone hydrazone	1									X
Hydroxyzine	1									X
Hypusine	1									X
Isopropyl apiosylglucoside	1									X
Kuwanon Z	1									X
L-Olivosyl-oleandolide	1									X
Leonuriside A	1									X
Levamisole	1									X
Megalomicin B	1									X
Methylarsonite	1									X
Methylpyrazine	1									X
N-(tetradecanoyl)-sphing-4-enine-1-(2-aminoethylphosphonate)	1									X
N-[2-(1H-Indol-3-yl)ethyl]docosanamide	1									X
N-Acetyl-L-methionine	1									X
N-Arachidonoyl taurine	1									X
N-Decanoylglycine	1									X
N-Glycoloylganglioside GM2	1									X
N-Heptane	1									X
N-Methylcalystegine B2	1									X
N-Methylnicotinium	1									X
N-Nitrosothialdine	1									X
N-Nonanoylglycine	1									X
N-Undecanoylglycine	1									X
N-Undecylbenzenesulfonic acid	1									X
N1,N8-Diacetylspermidine	1									X
Naphthalene	1									X
Nb-Hexacosanoyltryptamine	1									X
Nb-Lignoceroyltryptamine	1									X
Nb-Tricosanoyltryptamine	1									X
Nefazodone	1									X
Neocasomorphin	1									X
Netilmicin	1									X
Notoginsenoside J	1									X
Octadecanamide	1									X
Octafluorocyclobutane	1									X
Ondansetron	1									X
PA(O-16:0/12:0)	1									X
PA(P-20:0/21:0)	1									X
Panaxydol linoleate	1									X
PC(16:0/5:0(COOH))	1									X
PC(O-14:0/O-14:0)	1									X
Peonidin	1									X
PG(O-20:0/0:0)	1									X
PG(O-20:0/22:6(4Z,7Z,10Z,13Z,16Z,19Z))	1									X
Phenformin	1									X
Pheniramine	1									X
Phosphite	1									X
PI(P-16:0/17:2(9Z,12Z))	1									X
Pimozide	1									X
Polypropylene glycol (m w 1,200-3,000)	1									X
Polysorbate 60	1									X
Primaquine	1									X
PS(20:3(8Z,11Z,14Z)/0:0)	1									X
PS(21:0/0:0)	1									X
PS(22:1(11Z)/0:0)	1									X
PS(P-20:0/17:2(9Z,12Z))	1									X
Pyrazinamide	1									X
Quercetagetin 7-methyl ether 3-(2'''-caffeoylglucosyl)-(1->2)-glucuronide	1									X
Quercetin 3-(2''-caffeoylglucoside)-(1->2)-(6''-malonylglucoside)	1									X
S-(2,5-Dimethyl-3-furanyl) 2-furancarbothioate	1									X
S-Acetyl dihydroasparagusic acid	1									X
s-Phenylmercapturic acid	1									X
Simonin IV	1									X
Sinalexin	1									X
SM C16:1	1									X
SM(d18:1/26:0)	1									X
SM(d18:2/21:0)	1									X
Sufentanil	1									X
Sulfathiazole	1									X
Terlipressin	1									X
Thiazopyr	1									X
Thiopental	1									X
Thymidine 3',5'-cyclic monophosphate	1									X
trans-2-trans-4-Nonadiene	1									X
Triacetin	1									X
Vignatic acid A	1									X
Vignatic acid B	1									X
Vinaginsenoside R3	1									X
Zapotidine	1									X
3-Nitro-tyrosine	1										X
5-Thymidylic acid	1										X
Acetoacetic acid	1										X
Adenylsuccinic acid	1										X
Aminoisobutyrate	1										X
Biotin	1										X
Citraconic acid	1										X
Cystamine	1										X
D-Leucic acid	1										X
Deoxyuridine	1										X
Fructose 1,6-bisphosphate	1										X
alpha-D-Glucose 1,6-bisphosphate	1										X
gamma-Aminobutyric acid	1										X
Glycerol-3-P	1										X
Homogentisic acid	1										X
Malonic acid	1										X
Methylsuccinic acid	1										X
Enol-phenylpyruvate	1										X
Pyridoxal 5'-phosphate	1										X
Reduced glutatione	1										X
1-hydroxy-1-cyclohexen	1											X
1-Pyrroline-2-carboxylic acid	1											X
18-Hydroxycorticosterone	1											X
2-amino-6-methylaminohexanoic acid	1											X
2-Hydroxycinnamic acid	1											X
2-Hydroxypyridine	1											X
2-methyl-butyric acid	1											X
2,2'-Bipyridine	1											X
2,3-Diaminopropionic acid	1											X
2,3'-Dipyridyl	1											X
2,4-Dihydroxybutanoic acid	1											X
3-Amino-2-piperidone	1											X
3-Aminosalicylic acid	1											X
3-Hydroxydodecanedioic acid	1											X
3-Methyl-2-butanol	1											X
3-Succinoylpyridine	1											X
3, 4 dehydroproline	1											X
3,4-bishydroxybutanoic acid	1											X
4-Aminohippuric acid	1											X
4-Deoxypyridoxine	1											X
4-Hydroxy-2-oxoglutaric acid	1											X
4,8 Dimethylnonanoyl carnitine	1											X
5-Methoxytryptophol	1											X
5-Phosphoribosylamine	1											X
6-Dehydrotestosterone glucuronide	1											X
6-Phosphogluconic acid	1											X
9,12-Octadecadienoic acid (Z,Z)-	1											X
á-Amino isobutyric acid	1											X
à-Aminoadipic acid	1											X
à-Hydroxyisobutyric acid	1											X
Aminoacetone	1											X
Arabinofuranose	1											X
Benzocaine	1											X
Beta-D-Glucopyranuronic acid	1											X
Bisnorcholic acid	1											X
Calcidiol	1											X
cis-2-Methylaconitate	1											X
cis-3-Hexenyllactate	1											X
Dehydroascorbic acid	1											X
Epinephrine glucuronide	1											X
Glycerylphosphorylethanolamine	1											X
Glycolaldehyde	1											X
Glycylprolylhydroxyproline	1											X
Glyoxylic acid	1											X
Heneicosanoic acid	1											X
Hexanoylglycine	1											X
Homoanserine	1											X
Hordenine	1											X
Hydroxycarbamic acid	1											X
Indole-3-propionic acid	1											X
Isopentenyl pyrophosphate	1											X
Isovalerylcarnitine	1											X
L-Norleucine	1											X
L-phenylalanyl-L-proline	1											X
Linoelaidic acid	1											X
Methylcysteine	1											X
Myristoleic acid	1											X
beta-N-Acetylglucosamine	1											X
N-acetyl-glutamine	1											X
N-formyl-glycine	1											X
N,N-Dimethyl-2-isopropoxyethylamine	1											X
Nicotine	1											X
Nicotinuric acid	1											X
Oleoylcarnitine	1											X
Oxanilic acid	1											X
Parabanic acid	1											X
Pentosidine	1											X
Phosphoserine	1											X
Picolinic acid	1											X
Tetracosahexaenoic acid	1											X
trans-Hexadec-2-enoyl carnitine	1											X
Undecanoic acid	1											X
(5-Amino-1H-tetraazol-1-yl)acetic acid	1												X
MG(18:1(9Z)/0:0/0:0)	1												X
1,11-Undecanedicarboxylic acid	1												X
2-cholo-phenylalanine	1												X
2-deoxy-3,4,5-tris-O-(trimethylsilyl)pentonate	1												X
2-Deoxyribonic acid	1												X
2-Hydroxy-2-methylbutyric acid	1												X
2-Hydroxy-3-methylbutyric acid	1												X
2-Hydroxyethanesulfonate	1												X
2-Methyl-3-hydroxy-5-formylpyridine-4-carboxylate	1												X
2-Phenylacetamide	1												X
2-Piperidone, 3-amino	1												X
2,4-Dichlorophenol	1												X
2,8-Dihydroxyadenine	1												X
20-Carboxy-leukotriene B4	1												X
3-Furoic acid	1												X
3-Indolebutyric acid	1												X
3-Methylglutaconic acid	1												X
3-Pyridinebutanoic acid	1												X
3,3',4'5-Tetrahydroxystilbene	1												X
3,4,5-Trimethoxycinnamic acid	1												X
3b,16a-Dihydroxyandrostenone sulfate	1												X
4-(acetylamino)phenyl-Glucopyranosiduronic acid	1												X
4-Ketoglucose	1												X
5-Amino-6-ribitylamino uracil	1												X
5-Deoxypyridoxal	1												X
5-Methyldeoxycytidine	1												X
5'-Phosphoribosyl-N-formylglycinamide	1												X
2-amino-6-hydroxyhexanoic acid	1												X
6-Hydroxynicotinic acid	1												X
7b-Hydroxydehydroepiandrosterone	1												X
Allyl isothiocyanate	1												X
B-Sulfinyl pyruvate	1												X
Biflorin	1												X
But-2-enoic acid	1												X
Coproporphyrin	1												X
Cortisol	1												X
Decosahexaenoic acid	1												X
Dihydrothymine	1												X
Dimethyl sulfone	1												X
Dimethyl sulfoxide	1												X
Dimethylallylpyrophosphate	1												X
Dimethylbenzimidazole	1												X
Dimethyltryptamine	1												X
DL-2-Aminooctanoic acid	1												X
dUMP	1												X
Ecgonine	1												X
Eicosadienoic acid	1												X
Erythrotetrofuranose	1												X
Estradiol-17beta 3-sulfate	1												X
Estrone sulfate	1												X
Glutamylphenylalanine	1												X
Glutarylglycine	1												X
Glutathione	1												X
Histidylproline diketopiperazine	1												X
Hydrogen sulfite	1												X
L-2-Hydroxyglutaric acid	1												X
Indole	1												X
Indole-5,6-quinone	1												X
Indoxyl	1												X
Isohomovanillic acid	1												X
Isovalerylsarcosine	1												X
L-beta-aspartyl-L-phenylalanine	1												X
L-glycyl-L-hydroxyproline	1												X
Valylleucine	1												X
Leucinic acid	1												X
Mannitol 1-phosphate	1												X
Mannonic acid, lactone	1												X
Mesaconic acid	1												X
Methylacetoacetic acid	1												X
Methylnoradrenaline	1												X
Metyrosine	1												X
Mevalonolactone	1												X
Monoisobutyl phthalic acid	1												X
D-myo-Inositol 1,4-bisphosphate	1												X
N-a-Acetyl-L-arginine	1												X
N-Acetylgalactosamine 4-sulphate	1												X
N-Formyl-L-methionine	1												X
N-Glycolylneuraminic acid	1												X
N1-Methyl-4-pyridone-3-carboxamide	1												X
Nicotinic acid mononucleotide	1												X
Norepinephrine sulfate	1												X
Norophthalmic acid	1												X
p-Cresol	1												X
Palmitelaidic acid	1												X
Phenylpropionylglycine	1												X
Phthalic acid	1												X
Pregnenolone sulfate	1												X
Pyrrolidonecarboxylic acid	1												X
Quinone	1												X
Riboflavin	1												X
Ribothymidine	1												X
Se-Methylselenocysteine	1												X
Sebacic acid	1												X
Sertraline	1												X
Spirophosph-Glucopyranoside	1												X
Testosterone	1												X
Tetrahydroneopterin	1												X
Traumatic acid	1												X
Trimethylamine	1												X
Tyramine-O-sulfate	1												X
(R)-3-Hydroxybutyric acid	1													X
1-Hexadecanol	1													X
2-phenylpropanol NIST	1													X
238267 trisaccharide	1													X
3a,6b,7a,12a-Tetrahydroxy-5b-cholanoic acid	1													X
5-Aminopentanoic acid	1													X
L-2-Amino-5-hydroxypentanoic acid	1													X
5'-Methylthioadenosine	1													X
Allantoic acid	1													X
Beta-Glycerophosphoric acid	1													X
Biuret	1													X
CDP	1													X
Cellobiotol	1													X
conduritol beta epoxide	1													X
Cytidine monophosphate	1													X
D-Fucose	1													X
D-Myo-inositol 4-phosphate	1													X
Digalacturonic acid	1													X
Dihydroabietic acid	1													X
Dodecanol	1													X
Eicosenoic acid	1													X
Erythrono-1,4-lactone	1													X
ethanol phosphate NIST	1													X
FAD	1													X
Fructose 6-phosphate	1													X
Galactose 1-phosphate	1													X
hydroxycarbamate NIST	1													X
isothreonic acid	1													X
Maltotriose	1													X
MG(0:0/16:0/0:0)	1													X
MG(0:0/18:1(9Z)/0:0)	1													X
N-Acetylmannosamine	1													X
N-Dodecane	1													X
10-Octacosene-1,12-diol	1													X
Phenylpyruvic acid	1													X
Pyrophosphate	1													X
Sphinganine	1													X
Stigmasterol	1													X
Uridine diphosphate-N-acetylglucosamine	1													X
Uridine diphosphate glucuronic acid	1													X
(2R,3R)-2,3-Butanediol	1														X
(S)-3,4-Dihydroxybutyric acid	1														X
2-Deoxyerythritol	1														X
2-Hydroxyvaleric acid	1														X
2,3-dihydroxybutanoic acid NIST	1														X
2(alpha-D-Mannosyl)-D-glycerate	1														X
3-(3-Hydroxyphenyl)propanoic acid	1														X
Sumiki's acid	1														X
Acetaminophen	1														X
arachidonic acid isomer	1														X
Benzene-1,2,4-triol	1														X
conduritol-beta-epoxide	1														X
Hydroxypropionic acid	1														X
isobutene glycol NIST	1														X
isothreitol	1														X
Lactobionic acid	1														X
parabanic acid NIST	1														X
Pectin	1														X
Sulfate	1														X
